# Supplementary material for: The Impact of Mediterranean Dietary Intervention on Metabolic and Hormonal Parameters According to BRCA1/2 Variant Type
Source: Front Genet. 2022 Mar 9;13:820878. doi: 10.3389/fgene.2022.820878 (PMC8959623; doi:10.3389/fgene.2022.820878)
Supplement: Supplementary file 2 [file Table1.XLSX]

## Sheet: Foglio1
Table S1. BRCA gene pathogenic variants detected in 438 women who joined the dietary intervention.
Gene	Varianta	Predicted protein effecta	Variant classificationb	Variant type	Reference for pathogenicity
BRCA1	c.65T>C	p.(Leu22Ser)	MS	nonsynonymous	1
BRCA1	c.68_69del	p.(Glu23ValfsTer17)	FD	LOF	1
BRCA1	c.(134+1_135-1)_(670+1_671-1)del	p.?	LD	LOF	2
BRCA1	c.134+3_134+6del	p.(Cys27Ter)	S	LOF	3
BRCA1	c.181T>G	p.(Cys61Gly)	MS	nonsynonymous	1
BRCA1	c.190T>C	p.(Cys64Arg)	MS	nonsynonymous	4
BRCA1	c.213-11T>G	p.(Arg71SerfsTer11)	S	LOF	3
BRCA1	c.514del	p.(Gln172AsnfsTer62)	FD	LOF	1
BRCA1	c.798_799del	p.(Ser267LysfsTer19)	FD	LOF	1
BRCA1	c.809del	p.(His270LeufsTer28)	FD	LOF	1
BRCA1	c.850C>T	p.(Gln284Ter)	NS	LOF	1
BRCA1	c.1016dup	p.(Val340GlyfsTer6)	FI	LOF	1
BRCA1	c.1067del	p.(Gln356ArgfsTer18)	FD	LOF	1
BRCA1	c.1088del	p.(Asn363IlefsTer11)	FD	LOF	1
BRCA1	c.1091del	p.(Pro364LeufsTer10)	FD	LOF	1
BRCA1	c.1380dup	p.(Phe461IlefsTer19)	FI	LOF	1
BRCA1	c.1462dup	p.(Thr488AsnfsTer2)	FI	LOF	1
BRCA1	c.1687C>T	p.(Gln563Ter)	NS	LOF	1
BRCA1	c.1778del	p.(Asn593IlefsTer6)	FD	LOF	1
BRCA1	c.1953dup	p.(Lys652GlufsTer21)	FI	LOF	1
BRCA1	c.2077delinsATA	p.(Asp693IlefsTer9)	FS	LOF	1
BRCA1	c.2217dup	p.(Val740SerfsTer3)	FI	LOF	1
BRCA1	c.2296_2297del	p.(Ser766Ter)	FD	LOF	1
BRCA1	c.2309C>A	p.(Ser770Ter)	NS	LOF	1
BRCA1	c.2350_2351del	p.(Ser784ValfsTer5)	FD	LOF	1
BRCA1	c.2389_2390del	p.(Glu797ThrfsTer3)	FD	LOF	1
BRCA1	c.2463_2464del	p.(Asp821GlufsTer2)	FD	LOF	1
BRCA1	c.2485_2486del	p.(Phe829Ter)	FD	LOF	1
BRCA1	c.2487del	p.(Phe829LeufsTer17)	FD	LOF	1
BRCA1	c.2679_2682del	p.(Lys893AsnfsTer106)	FD	LOF	1
BRCA1	c.2722G>T	p.(Glu908Ter)	NS	LOF	1
BRCA1	c.2726dup	p.(Asn909LysfsTer6)	FI	LOF	1
BRCA1	c.2727_2730del	p.(Asn909LysfsTer90)	FD	LOF	1
BRCA1	c.2960dup	p.(Ser988ValfsTer4)	FI	LOF	1
BRCA1	c.2995_2996delinsTA	p.(Leu999Ter)	FS	LOF	1
BRCA1	c.3001G>T	p.(Glu1001Ter)	NS	LOF	1
BRCA1	c.3015del	p.(Glu1005AspfsTer19)	FD	LOF	1
BRCA1	c.3037_3038del	p.(Glu1013AsnfsTer4)	FD	LOF	1
BRCA1	c.3228_3229del	p.(Gly1077AlafsTer8)	FD	LOF	1
BRCA1	c.3253dup	p.(Arg1085LysfsTer8)	FI	LOF	1
BRCA1	c.3257T>G	p.(Leu1086Ter)	NS	LOF	1
BRCA1	c.3285del	p.(Lys1095AsnfsTer14)	FD	LOF	1
BRCA1	c.3351dup	p.(Gln1118SerfsTer4)	FI	LOF	1
BRCA1	c.3477_3480del	p.(Ile1159MetfsTer50)	FD	LOF	1
BRCA1	c.3481_3491del	p.(Glu1161PhefsTer3)	FD	LOF	1
BRCA1	c.3514G>T	p.(Glu1172Ter)	NS	LOF	1
BRCA1	c.3578dup	p.(Thr1194HisfsTer25)	FI	LOF	1
BRCA1	c.3700_3704del	p.(Val1234GlnfsTer8)	FD	LOF	1
BRCA1	c.3756_3759del	p.(Ser1253ArgfsTer10)	FD	LOF	1
BRCA1	c.3916_3917del	p.(Leu1306AspfsTer23)	FD	LOF	1
BRCA1	c.4042G>T	p.(Gly1348Ter)	NS	LOF	1
BRCA1	c.4117G>T	p.(Glu1373Ter)	NS	LOF	1
BRCA1	c.4165_4166del	p.(Ser1389Ter)	FD	LOF	1
BRCA1	c.4195del	p.(Thr1399ProfsTer6)	FD	LOF	1
BRCA1	c.4327C>T	p.(Arg1443Ter)	NS	LOF	1
BRCA1	c.4456del	p.(Ser1486ValfsTer19)	FD	LOF	1
BRCA1	c.4484G>T	p.(Ala1453GlyfsTer10)	S	LOF	3
BRCA1	c.4603G>T	p.(Glu1535Ter)	NS	LOF	1
BRCA1	c.4625_4626del	p.(Ser1542TrpfsTer31)	FD	LOF	1
BRCA1	c.4964_4982del	p.(Ser1655TyrfsTer16)	FD	LOF	1
BRCA1	c.4987_5074del	p.(Val1665SerfsTer8)	FD	LOF	1
BRCA1	c.5017_5019del	p.(His1673del)	NFD	nonsynonymous	5
BRCA1	c.5030_5033del	p.(Thr1677IlefsTer2)	FD	LOF	1
BRCA1	c.5062_5064del	p.(Val1688del)	NFD	nonsynonymous	1
BRCA1	c.5096G>A	p.(Arg1699Gln)	MS	nonsynonymous	1
BRCA1	c.5106del	p.(Lys1702AsnfsTer4)	FD	LOF	1
BRCA1	c.5123C>A	p.(Ala1708Glu)	MS	nonsynonymous	1
BRCA1	c.5131A>T	p.(Lys1711Ter)	NS	LOF	1
BRCA1	c.5153-1G>A	p.?	S	LOF	1
BRCA1	c.5153-1G>T	p.?	S	LOF	6
BRCA1	c.5155del	p.(Val1719Ter)	FD	LOF	1
BRCA1	c.5193+1G>T	p.?	S	LOF	7
BRCA1	c.(5193+1_5194-1)_(5277+1_5278-1)del	p.?	LD	LOF	2
BRCA1	c.5200_5201insC	p.(Phe1734SerfsTer2)	FI	LOF	1
BRCA1	c.5266dup	p.(Gln1756ProfsTer74)	FI	LOF	1
BRCA1	c.5319dup	p.(Asn1774GlnfsTer56)	FI	LOF	1
BRCA1	c.5492del	p.(Pro1831LeufsTer3)	FD	LOF	1
BRCA1	c.5509T>C	p.(Trp1837Arg)	MS	nonsynonymous	1
BRCA2	c.67+1G>A	p.0?	S	LOF	6
BRCA2	c.204del	p.(Lys68AsnfsTer12)	FD	LOF	1
BRCA2	c.631G>A	p.(Gly173SerfsTer19)	S	LOF	3
BRCA2	c.658_659del	p.(Val220IlefsTer4)	FD	LOF	1
BRCA2	c.846_847del	p.(Ile283TrpfsTer11)	FD	LOF	1
BRCA2	c.1238del	p.(Leu413HisfsTer17)	FD	LOF	1
BRCA2	c.1310_1313del	p.(Lys437IlefsTer22)	FD	LOF	1
BRCA2	c.1668_1671delinsATT	p.(Asn556LysfsTer17)	FS	LOF	1
BRCA2	c.1670T>G	p.(Leu557Ter)	NS	LOF	1
BRCA2	c.1796_1800del	p.(Ser599Ter)	FD	LOF	1
BRCA2	c.1813del	p.(Ile605TyrfsTer9)	FD	LOF	1
BRCA2	c.1909+1G>A	p.(Asn228ValfsTer7)	S	LOF	8
BRCA2	c.2049_2050del	p.(Gln684GlyfsTer3)	FD	LOF	1
BRCA2	c.2151T>A	p.(Cys717Ter)	NS	LOF	1
BRCA2	c.2514dup	p.(Tyr839IlefsTer42)	FI	LOF	1
BRCA2	c.2684del	p.(Ala895ValfsTer9)	FD	LOF	1
BRCA2	c.2748del	p.(Cys916TrpfsTer2)	FD	LOF	1
BRCA2	c.2808_2811del	p.(Ala938ProfsTer21)	FD	LOF	1
BRCA2	c.3545_3546del	p.(Phe1182Ter)	FD	LOF	1
BRCA2	c.3744_3747del	p.(Ser1248ArgfsTer10)	FD	LOF	1
BRCA2	c.3847_3848del	p.(Val1283LysfsTer2)	FD	LOF	1
BRCA2	c.4258del	p.(Asp1420IlefsTer28)	FD	LOF	1
BRCA2	c.4284dup	p.(Gln1429SerfsTer9)	FI	LOF	1
BRCA2	c.4471_4474del	p.(Leu1491LysfsTer12)	FD	LOF	1
BRCA2	c.4889C>G	p.(Ser1630Ter)	NS	LOF	1
BRCA2	c.5222_5225del	p.(Ser1741ThrfsTer35)	FD	LOF	1
BRCA2	c.5350_5351del	p.(Asn1784HisfsTer2)	FD	LOF	1
BRCA2	c.5641_5644del	p.(Lys1881GlnfsTer27)	FD	LOF	1
BRCA2	c.5645C>A	p.(Ser1882Ter)	NS	LOF	1
BRCA2	c.5681dup	p.(Tyr1894Ter)	FI	LOF	1
BRCA2	c.5682C>G	p.(Tyr1894Ter)	NS	LOF	1
BRCA2	c.5722_5723del	p.(Leu1908ArgfsTer2)	FD	LOF	1
BRCA2	c.5796_5797del	p.(His1932GlnfsTer12)	FD	LOF	1
BRCA2	c.5904_5907del	p.(Val1969HisfsTer34)	FD	LOF	1
BRCA2	c.5946del	p.(Ser1982ArgfsTer22)	FD	LOF	1
BRCA2	c.6037A>T	p.(Lys2013Ter)	NS	LOF	1
BRCA2	c.6039del	p.(Val2014TyrfsTer26)	FD	LOF	1
BRCA2	c.6202dup	p.(Ile2068AsnfsTer10)	FI	LOF	1
BRCA2	c.6468_6469del	p.(Gln2157IlefsTer18)	FD	LOF	1
BRCA2	c.6591_6592del	p.(Glu2198AsnfsTer4)	FD	LOF	1
BRCA2	c.6676_6677del	p.(Glu2226SerfsTer6)	FD	LOF	1
BRCA2	c.7007G>A	p.(Arg2336His)	MS	nonsynonymous	1
BRCA2	c.(7007+1_7008-1)_(8331+1_8332-1)del	p.?	LD	LOF	2
BRCA2	c.7008-2A>T	p.(Thr2337PhefsTer17)	S	LOF	1, 3
BRCA2	c.7180A>T	p.(Arg2394Ter)	NS	LOF	1
BRCA2	c.7234_7235insG	p.(Thr2412SerfsTer2)	FI	LOF	1
BRCA2	c.7251_7252del	p.(His2417GlnfsTer3)	FD	LOF	1
BRCA2	c.7588C>T	p.(Gln2530Ter)	NS	LOF	1
BRCA2	c.7681_7682insT	p.(Gln2561LeufsTer5)	FI	LOF	1
BRCA2	c.7806-2A>G	p.(Ala2603CysfsTer8)	S	LOF	1, 9
BRCA2	c.7856G>A	p.(Trp2619Ter)	NS	LOF	1
BRCA2	c.7857G>A	p.(Trp2619Ter)	NS	LOF	1
BRCA2	c.7976+1G>A	p.(Ala2603_Arg2659del)	S	LOF	1, 10
BRCA2	c.7987del	p.(Glu2663LysfsTer10)	FD	LOF	1
BRCA2	c.8021dup	p.(Ile2675AspfsTer6)	FI	LOF	1
BRCA2	c.8023A>G	p.(Ile2675Val)	MS	nonsynonymous	1
BRCA2	c.8195T>G	p.(Leu2732Ter)	NS	LOF	1
BRCA2	c.8247_8248del	p.(Lys2750AspfsTer13)	FD	LOF	1
BRCA2	c.8283_8284dup	p.(Pro2762LeufsTer16)	FI	LOF	1
BRCA2	c.8303_8304del	p.(Leu2768ArgfsTer13)	FD	LOF	1
BRCA2	c.8487+1G>A	p.?	S	LOF	1
BRCA2	c.(8487 + 1_8488–1)_(8632 + 1_8633–1)del	p.?	LD	LOF	2
BRCA2	c.8754+4A>G	p.(Gly2919ValfsTer4)	S	LOF	1, 8
BRCA2	c.8755-1G>A	p.(Gly2919LeufsTer3)	S	LOF	1, 3
BRCA2	c.8878C>T	p.(Gln2960Ter)	NS	LOF	1
BRCA2	c.8930del	p.(Tyr2977PhefsTer11)	FD	LOF	1
BRCA2	c.9008del	p.(Gly3003GlufsTer25)	FD	LOF	1
BRCA2	c.9074_9075del	p.(Ile3025ThrfsTer18)	FD	LOF	1
BRCA2	c.9106C>T	p.(Gln3036Ter)	NS	LOF	1
BRCA2	c.9154C>T	p.(Arg3052Trp)	MS	nonsynonymous	1
BRCA2	c.9371A>T	p.(Asn3124Ile)	MS	nonsynonymous	1
BRCA2	c.9382C>T	p.(Arg3128Ter)	NS	LOF	1
BRCA2	c.9401del	p.(Gly3134AlafsTer29)	FD	LOF	1
BRCA2	c.9481A>T	p.(Lys3161Ter)	NS	LOF	1
BRCA2	c.9676del	p.(Tyr3226IlefsTer23)	FD	LOF	1
a according to the guidelines of the Human Genome Variation Society (https://www.hgvs.org)
b FI: frameshift insertion; FD: frameshift deletion; NS: nonsense; MS: missense; FS: frameshift substitution; NFD: nonframeshift deletion; S: splicing; LD: large deletion.
1: BRCA Exchange (https://brcaexchange.org/), according to ENIGMA guidelines (https://enigmaconsortium.org/library/general-documents/enigma-classification-criteria/)
2: large deletion predicted to remove a coding sequence region spanning clinically important functional protein domain(s) (ENIGMA criterion)
3: Colombo M et al. Plos One. (2013) 8:e57173
4: Li H et al. Genet Med. (2022) 24:119-129.
5: Zuntini R et al. Oncotarget. (2017) 14:22640-22648.
6: Parsons MT et al. Hum Mutat. (2019) 40:1557-1578.
7: variant affecting a higlhy conserved nucleotide at splice site (ENIGMA criterion)
8: Colombo M (unpublished)
9: Gelli E et al. Cancer. (2019) 11:295.
10: Fraile-Bethencourt E et al. PloS Genet. (2017) 13:e1006691
